# Supplementary material for: Design, Synthesis, Biological Evaluation and Molecular Docking of Novel F-18-Labeled Focal Adhesion Kinase Inhibitors as Potential Tumor Radiotracers
Source: Molecules. 2024 Mar 8;29(6):1224. doi: 10.3390/molecules29061224 (PMC10974507; doi:10.3390/molecules29061224)
Supplement: Supplementary file 1 [file molecules-29-01224-s001.zip]

Archive with 1 entries (1 files):
- molecules-2894514-supplementary.pdf
